# Supplementary material for: Gene expression responses in male fathead minnows exposed to binary mixtures of an estrogen and antiestrogen
Source: BMC Genomics. 2009 Jul 13;10:308. doi: 10.1186/1471-2164-10-308 (PMC2713996; doi:10.1186/1471-2164-10-308)
Supplement: Additional file 1 — Human homologs of genes competitively regulated by EE2 and ZM [file 1471-2164-10-308-S1.xls]

## Sheet: Sheet1
Supplemental Table 1: Human homologs of genes competitively regulated by EE2 and ZM
Name	Human homolog	Description	ee2/teg	mix/teg	probability	Function
			log (2)	log (2)
ACAA1	30	similar to 3-ketoacyl-CoA thiolase B, peroxisomal precursor (Beta-ketothiolase B)	-0.6953	0.0849	0.0092	peroxisomal 3-ketoacyl-CoA thiolase; involved in beta-oxidation of fatty acids [RGD]
AGT	183	angiotensinogen (serpin peptidase inhibitor, clade A, member 8)	0.8594	-0.2127	0.0031	plays a role in regulation of blood pressure [RGD]
AMPD1	270	adenosine monophosphate deaminase 1 (isoform M)	1.0891	0.9055	0.0435	catalyzes the conversion of AMP to IMP in energy metabolism [RGD]
ANKIB1	54467	similar to Ankyrin repeat and IBR domain-containing protein 1	0.6834	0.4001	0.0069
ANXA1	301	annexin A1	-0.7008	0.0078	0.0034	plays a role in regulation of insulin secretion; may inhibit phopsholipase A2 [RGD]
ARHG	391	Ras homolog gene family, member G	2.1651	1.1899	0.0383	ARHG is a member of the RAS superfamily of genes, which encode GTP-binding proteins that act in the pathway of signal transduction and play a key role in the regulation of cellular functions.[supplied by OMIM]
BS69	10771	zinc finger, MYND domain containing 11	0.8332	0.3048	0.0444	The protein encoded by this gene was first identified by its ability to bind the adenovirus E1A protein. The protein localizes to the nucleus. It functions as a transcriptional repressor, and expression of E1A inhibits this repression. Alternatively spliced transcript variants encoding different isoforms have been identified.
BTBD16	118663	similar to hypothetical protein FLJ25359	-0.4059	1.2058	0.0348
BTBD4	140685	BTB (POZ) domain containing 4 (predicted)	0.8468	-0.1137	0.0221
C20orf108	116151	similar to RIKEN cDNA 2010011I20 (predicted)	-0.2685	0.7205	0.0222
C20orf161	90203	RIKEN cDNA 5730407K14 gene	-0.6908	-0.5571	0.0306	This gene encodes a member of the sorting nexin family. Members of this family contain a phox (PX) domain, which is a phosphoinositide binding domain, and are involved in intracellular trafficking. This protein does not contain a coiled coil region, like some family members. The specific function of this protein has not been determined. Multiple transcript variants encoding distinct isoforms have…
C3	718	complement component 3	2.485	-0.3797	0.0315	putative complement component C3; likely involved in innate immune response [RGD]
C5orf24	134553	similar to RIKEN cDNA B230219D22 (predicted)	-1.2628	-0.6403	0.0227
C6orf97	80129	similar to hypothetical protein FLJ23305 (predicted)	1.0025	0.4474	0.0182
C8FW	10221	tribbles homolog 1 (Drosophila)	1.6429	0.6449	0.0173	a nuclear factor; gene expression induced by m1-acetylcholine receptor [RGD]
CACNA1H	8912	calcium channel, voltage-dependent, T type, alpha 1H subunit	1.1403	0.4197	0.0251	acts as a low voltage gated calcium channel; conducts calcium current; involved in neuronal physiology [RGD]
CASP8	841	caspase 8	-0.7629	0.008	0.0239	member of the cysteine-aspartic acid protease (caspase) familythat mediates the terminal stage of apoptosis; involved in apoptosis induced by Fas and other stimuli [RGD]
CD109	135228	CD109 antigen (predicted)	1.6543	-0.7556	0.0118	CD109 is a GPI-linked cell surface antigen expressed by CD34+ acute myeloid leukemia cell lines, T-cell lines, activated T lymphoblasts, endothelial cells, and activated platelets (Lin et al., 2002). In addition, the platelet-specific Gov antigen system, implicated in refractoriness to platelet transfusion, neonatal alloimmune thrombocytopenia, and posttransfusion purpura, is carried by CD109 (Ke…
CLDN19	149461	claudin 19	-1.1367	-0.1787	0.0381	Claudins, such as CLDN19, are transmembrane proteins found at tight junctions. Tight junctions form barriers that control the passage of ions and molecules across an epithelial sheet and the movement of proteins and lipids between apical and basolateral domains of epithelial cells (Lee et al., 2006).[supplied by OMIM]
CLSTN3	9746	calsyntenin 3	-0.7632	-0.3968	0.043	postsynaptic membrane protein involved in excitatory synaptic transmission [RGD]
CLU	1191	clusterin	1.6265	1.0595	0.025	a sulfated glycoprotein that may play a role in apoptosis in the seminal vesicle and other organs [RGD]
CNK2	22866	connector enhancer of kinase suppressor of Ras 2	-1.5631	-1.2673	0.0264	membrane-associated guanylate kinase-interacting protein; may bind the postsynaptic density (PSD)-95 complex and synaptic scaffolding molecules [RGD]
CRYM	1428	crystallin, mu	0.6733	0.5468	0.0338	Crystallins are separated into two classes: taxon-specific and ubiquitous. The former class is also called phylogenetically-restricted crystallins. The latter class constitutes the major proteins of vertebrate eye lens and maintains the transparency and refractive index of the lens. This gene encodes a taxon-specific crystallin protein that binds NADPH and has sequence similarity to bacterial orn…
CTNND2	1501	catenin (cadherin-associated protein), delta 2	-0.9274	0.1454	0.0177	human homolog binds specifically to presenilin 1 (Psen1) [RGD]
CYP17	1586	cytochrome P450, family 17, subfamily a, polypeptide 1	-1.7855	-0.817	0.0228	steroid hydroxylase that comprises a main component of the steroidogenic pathway; activity culminates in corticosteriod and androgen production in adrenal gland and sex steroid production in gonads [RGD]
CYP2C19	1557	cytochrome P450-like	1.4464	-0.0857	0.0018	monooxygenase and member of the cytochrome P450 superfamily of enzymes [RGD]
CYP2U1	113612	cytochrome P450, family 2, subfamily u, polypeptide 1	0.6251	0.4515	0.0305	This gene encodes a member of the cytochrome P450 superfamily of enzymes. The cytochrome P450 proteins are monooxygenases which catalyze many reactions involved in drug metabolism and synthesis of cholesterol, steroids and other lipids. This enzyme is a hydroxylase that metabolizes arachidonic acid, docosahexaenoic acid, and other long chain fatty acids.
CYSLTR2	57105	cysteinyl leukotriene receptor 2	-0.4838	0.7758	0.0425	putative cysteinyl leukotriene receptor [RGD]
DCTN6	10671	dynactin 6 (predicted)	2.3216	1.5676	0.021	The protein encoded by this gene contains an RGD (Arg-Gly-Asp) motif in the N-terminal region, which confers adhesive properties to macromolecular proteins like fibronectin. It shares a high degree of sequence similarity with the mouse homolog, which has been suggested to play a role in mitochondrial biogenesis. The exact biological function of this gene is not known.
DDX28	55794	DEAD (Asp-Glu-Ala-Asp) box polypeptide 28 (predicted)	2.2858	-0.6721	0.0037	DEAD box proteins, characterized by the conserved motif Asp-Glu-Ala-Asp (DEAD), are putative RNA helicases. They are implicated in a number of cellular processes involving alteration of RNA secondary structure, such as translation initiation, nuclear and mitochondrial splicing, and ribosome and spliceosome assembly. Based on their distribution patterns, some members of the DEAD box protein family…
DGKA	1606	diacylglycerol kinase, alpha	0.6904	-0.1266	0.0212	may mediate myelin formation and metabolism; expressed specifically in oligodendrocytes [RGD]
DPYS	1807	dihydropyrimidinase	0.8378	-0.3649	0.0303	enzyme thatcatalyzes the conversion of 5,6-dihydrouracil to 3-ureidopropionate in pyrimidine metabolism [RGD]
DPYSL3	1809	dihydropyrimidinase-like 3	-0.7334	0.3986	0.0028	protein expressed in the nervous system during development that may be involved in neuronal plasticity, neurite growth and extension, and may serve as a ligand of the extracellular matrix during brain development [RGD]
DUSP6	1848	dual specificity phosphatase 6	0.6481	0.1849	0.0408	protein tyrosine phosphatase involved in regulation of mitogen-activated protein kinase (MAPK) [RGD]
EDNRA	1909	endothelin receptor type A	0.7561	0.2208	0.0052	binds endothelin 1 and induces an increase in intracellular calcium [RGD]
EFNB3	1949	ephrin B3 (predicted)	-1.897	-1.1347	0.0049	EFNB3, a member of the ephrin gene family, is important in brain development as well as in its maintenance. Moreover, since levels of EFNB3 expression were particularly high in several forebrain subregions compared to other brain subregions, it may play a pivotal role in forebrain function. The EPH and EPH-related receptors comprise the largest subfamily of receptor protein-tyrosine kinases and h…
FABP7	2173	fatty acid binding protein 7, brain	0.968	0.4663	0.0118	Brain-type fatty acid-binding protein; may bind docosahexaenoic acid (DHA) as a ligand; may play important role in CNS development [RGD]
FAT	2195	fat tumor suppressor homolog (Drosophila)	-0.8665	0.2969	0.042	predicted to bind b-catenin; may play a role in calcuim-dependent cell-cell adhesion [RGD]
FBXO30	84085	F-box protein 30	0.7074	-0.3243	0.0204	This gene encodes a member of the F-box protein family which is characterized by an approximately 40 amino acid motif, the F-box. The F-box proteins constitute one of the four subunits of the ubiquitin protein ligase complex called SCFs (SKP1-cullin-F-box), which function in phosphorylation-dependent ubiquitination. The F-box proteins are divided into 3 classes: Fbws containing WD-40 domains, Fbl…
FBXO5	26271	F-box only protein 5 (predicted)	-0.7746	-0.2633	0.0117	This gene encodes a member of the F-box protein family which is characterized by an approximately 40 amino acid motif, the F-box. The F-box proteins constitute one of the four subunits of the ubiquitin protein ligase complex called SCFs (SKP1-cullin-F-box), which function in phosphorylation-dependent ubiquitination. The F-box proteins are divided into 3 classes: Fbws containing WD-40 domains, Fbl…
FIBP	9158	fibroblast growth factor (acidic) intracellular binding protein	1.1864	0.6617	0.0317	Acidic fibroblast growth factor is mitogenic for a variety of different cell types and acts by stimulating mitogenesis or inducing morphological changes and differentiation. The FIBP protein is an intracellular protein that binds selectively to acidic fibroblast growth factor (aFGF). It is postulated that FIBP may be involved in the mitogenic action of aFGF. Two transcript variants encoding diffe…
FLJ10468	55143	cell division cycle associated 8	-0.8072	-0.6817	0.0384	CDCA8 is a component of a chromosomal passenger complex required for stability of the bipolar mitotic spindle (Gassmann et al., 2004).[supplied by OMIM]
FLJ20294	55626	ischemia related factor NYW-1	-0.6637	-0.4723	0.0165
FLJ39743	283777	hypothetical protein FLJ39743	0.2773	-0.8951	0.0327
FNTA	2339	farnesyltransferase, CAAX box, alpha	-0.9745	-0.6508	0.0449	subunit of the heterodimeric p21ras protein farnesyltransferase that attaches farnesyl residues to a cysteine at the fourth position from the C-terminus; may function as farnesyl pyrophosphate carrier [RGD]
FUCA2	2519	fucosidase, alpha-L- 2, plasma	0.595	0.4755	0.037	cytoplasm-specific alpha-L fucosidase; important for carbohydrate and glycosaminoglycan metabolism [RGD]
GADD45B	4616	growth arrest and DNA-damage-inducible 45 beta	0.6685	0.436	0.0378	This gene is a member of a group of genes whose transcript levels are increased following stressful growth arrest conditions and treatment with DNA-damaging agents. The genes in this group respond to environmental stresses by mediating activation of the p38/JNK pathway. This activation is mediated via their proteins binding and activating MTK1/MEKK4 kinase, which is an upstream activator of both …
GAS1	2619	growth arrest specific 1	0.9685	-0.1072	0.0371	Growth arrest-specific 1 plays a role in growth suppression. GAS1 blocks entry to S phase and prevents cycling of normal and transformed cells. Gas1 is a putative tumor suppressor gene.
GIMAP4	55303	GTPase, IMAP family member 4	1.3277	0.7826	0.0288	functions in T-cell lineage; may have a role in apoptosis [RGD]
GLTP	51228	glycolipid transfer protein (predicted)	0.854	0.4335	0.0305	The protein encoded by this gene is similar to bovine and porcine proteins which accelerate transfer of certain glycosphingolipids and glyceroglycolipids between membranes. It is thought to be a cytoplasmic protein.
GMFG	9535	glia maturation factor, gamma	1.0652	0.419	0.0334	may be an intracellular kinase regulator [RGD]
GPR26	2849	G protein-coupled receptor 26	1.1753	0.6713	0.03
GPT2	84706	glutamic pyruvate transaminase (alanine aminotransferase) 2 (predicted)	-0.7019	0.4457	0.0102	GPT (MIM 138200) and GPT2 (EC 2.6.1.2), also known as alanine transaminases, are pyridoxal enzymes that catalyze the reversible transamination between alanine and 2-oxoglutarate to form pyruvate and glutamate. By mediating the conversion of these 4 major intermediate metabolites, these transaminases have roles in gluconeogenesis and in amino acid metabolism.[supplied by OMIM]
GSTT1	2952	glutathione S-transferase theta 1	1.1731	0.6125	0.0101	subunit of the glutathione S-transferase [RGD]
GSTTLp28	9446	glutathione S-transferase omega 1	-0.7934	-0.5702	0.0484	a glutathione-dependent dehydroascorbate reductase [RGD]
HBZ	3050	hemoglobin X, alpha-like embryonic chain in Hba complex	-0.6492	0.5596	0.0213	Zeta-globin is an alpha-like hemoglobin. The zeta-globin polypeptide is synthesized in the yolk sac of the early embryo, while alpha-globin is produced throughout fetal and adult like. The zeta-globin gene is a member of the human alpha-globin gene cluster that includes five functional genes and two pseudogenes. The order of genes is: 5' - zeta - pseudozeta - mu - pseudoalpha-1 - alpha-2 -alpha-1…
ID2	3398	inhibitor of DNA binding 2	1.7211	0.2577	0.0408	a helix-loop-helix protein that lacks a DNA binding domain; involved in transcription regulation [RGD]
INHA	3623	inhibin alpha	-0.5997	0.1341	0.0176	alpha subunit of protein hormone that inhibits the secretion of FSH from pituitary gonadotrophs [RGD]
ITFG1	81533	T-cell immunomodulatory protein	-0.694	-0.2747	0.0112	human homolog is a T cell immunomodulatory protein [RGD]
KDELR2	11014	KDEL (Lys-Asp-Glu-Leu) endoplasmic reticulum protein retention receptor 2	-0.3248	0.908	0.0285	Retention of resident soluble proteins in the lumen of the endoplasmic reticulum (ER) is achieved in both yeast and animal cells by their continual retrieval from the cis-Golgi, or a pre-Golgi compartment. Sorting of these proteins is dependent on a C-terminal tetrapeptide signal, usually lys-asp-glu-leu (KDEL) in animal cells, and his-asp-glu-leu (HDEL) in S. cerevisiae. This process is mediated…
KIAA0186	9837	similar to Hypothetical UPF0080 protein KIAA0186 (predicted)	-1.3776	-1.0346	0.0479
KIAA0828	23382	similar to RIKEN cDNA 4631427C17 (predicted)	0.6185	0.34	0.006
KIAA1333	55632	similar to KIAA1333 protein (predicted)	-0.7691	-0.493	0.0145
KIAA1751	85452	RIKEN cDNA 2010015L04 gene	-1.9697	-1.1481	0.0125
KIAA1957	126567	RGD1561354 (predicted)	0.9381	0.5804	0.0176
LCN7	64129	lipocalin 7	1.3671	0.9482	0.0173
LOC219972	219972	macrophage expressed gene 1	1.4763	0.7013	0.0195	may be involved in the pathogenesis of disease related renal injury [RGD]
LRRN4	4034	leucine-rich repeats and calponin homology (CH) domain containing 4 (predicted)	1.3535	0.4013	0.02	This gene encodes a protein that contains leucine-rich repeats (LRR) at its amino terminus and that is known to be involved in ligand binding. The carboxyl terminus may act as a membrane anchor. Identified structural elements suggest that the encoded protein resembles a receptor.
LRRTM1	347730	similar to leucine-rich repeat transmembrane neuronal 1	2.0693	1.5229	0.0364
MAN1A1	4121	mannosidase 1, alpha (predicted)	-0.7958	0.3775	0.0023	This gene encodes a class I mammalian Golgi 1,2-mannosidase which is a type II transmembrane protein. This protein catalyzes the removal of 3 distinct mannose residues from peptide-bound Man(9)-GlcNAc(2) oligosaccharides and belongs to family 47 of glycosyl hydrolases.
MAWBP	64081	MAWD binding protein	2.1003	0.2233	0.015	human homolog may act as a hydroxylase [RGD]
MGC33926	130733	similar to hypothetical protein MGC33926	-1.2197	0.5631	0.0026
MGC39830	253260	FYN binding protein (predicted)	-0.7102	0.497	0.0436	RICTOR and MTOR (FRAP1; MIM 601231) are components of a protein complex that integrates nutrient- and growth factor-derived signals to regulate cell growth (Sarbassov et al., 2004).[supplied by OMIM]
MGC48595	399671	similar to hypothetical MGC48595 (predicted)	-2.0112	-0.6204	0.0094
MGC5627	79077	RS21-C6 protein	-0.6334	-0.0268	0.0072	may possibly be involved in T cell receptor complex formation [RGD]
MGC9788	622	3-hydroxybutyrate dehydrogenase, type 1	0.3072	-0.7559	0.0037	mitochondrial membrane enzyme that is dependent on phosphatidylcholine for optimal function [RGD]
MGLL	11343	monoglyceride lipase	1.2505	0.9225	0.0176	serine hydrolase that converts monoglycerides to fatty acid and glycerol; may play a role in retrograde signaling at central synapses and other forms of short-range neuronal communication [RGD]
Mpp6	51678	membrane protein, palmitoylated 6 (MAGUK p55 subfamily member 6) (predicted)	0.7065	0.3855	0.0379	Members of the peripheral membrane-associated guanylate kinase (MAGUK) family function in tumor suppression and receptor clustering by forming multiprotein complexes containing distinct sets of transmembrane, cytoskeletal, and cytoplasmic signaling proteins. All MAGUKs contain a PDZ-SH3-GUK core and are divided into 4 subfamilies, DLG-like (see DLG1; MIM 601014), ZO1-like (see TJP1; MIM 601009), …
MTND5	4540		0.6794	0.4703	0.0398
Mud I	3075	complement component factor H	1.4278	0.8145	0.023	regulator of complement cascade activation [RGD]
MYBPC3	4607	myosin binding protein C, cardiac (predicted)	-1.7768	0.4567	0.0443	MYBPC3 encodes the cardiac isoform of myosin-binding protein C. Myosin-binding protein C is a myosin-associated protein found in the cross-bridge-bearing zone (C region) of A bands in striated muscle. MYBPC3, the cardiac isoform, is expressed exclussively in heart muscle. Regulatory phosphorylation of the cardiac isoform in vivo by cAMP-dependent protein kinase (PKA) upon adrenergic stimulation m…
MYH1	4619	myosin, heavy polypeptide 1, skeletal muscle, adult	-0.7539	0.4641	0.0225	Myosin is a major contractile protein which converts chemical energy into mechanical energy through the hydrolysis of ATP. Myosin is a hexameric protein composed of a pair of myosin heavy chains (MYH) and two pairs of nonidentical light chains. Myosin heavy chains are encoded by a multigene family. In mammals at least 10 different myosin heavy chain (MYH) isoforms have been described from striate…
MYO1F	4542	myosin IF (predicted)	1.2973	0.8213	0.0156
NR1I2	8856	nuclear receptor subfamily 1, group I, member 2	0.6436	0.1892	0.0262	involved in the induction of cytochrome P4503A (CYP3A) [RGD]
NRG3	10718	similar to neuregulin-3 (predicted)	1.4456	0.4053	0.0305
PAN3	255967	similar to PABP-dependent poly(A) nuclease 3	-1.4659	-0.823	0.0062
PCDHB7	56129	protocadherin beta 15 (predicted)	-0.599	0.7706	0.0438	This gene is a member of the protocadherin beta gene cluster, one of three related gene clusters tandemly linked on chromosome five. The gene clusters demonstrate an unusual genomic organization similar to that of B-cell and T-cell receptor gene clusters. The beta cluster contains 16 genes and 3 pseudogenes, each encoding 6 extracellular cadherin domains and a cytoplasmic tail that deviates from …
PHC2	1912	polyhomeotic-like 2 (Drosophila)	-0.6472	0.1433	0.0148	In Drosophila melanogaster, the 'Polycomb' group (PcG) of genes are part of a cellular memory system that is responsible for the stable inheritance of gene activity. PcG proteins form a large multimeric, chromatin-associated protein complex. The protein encoded by this gene has homology to the Drosophila PcG protein 'polyhomeotic' (Ph) and is known to heterodimerize with EDR1 and colocalize with …
PLCD4	84812	phospholipase C, delta 4	0.8678	0.2404	0.0143	mediates signal transduction by generating two second messenger molecules, inositol 1,4,5-trisphosphate (IP) and diacylglycerol, from phosphatidylinositol 4,5-bisphosphate (PIP) [RGD]
PLP2	5355	proteolipid protein 2 (mapped)	0.9336	0.1235	0.0407
PPTC7	160760	similar to T-cell activation protein phosphatase 2C (predicted)	0.6024	0.3794	0.0153
PRG-3	54886	plasticity-related protein 3	0.7827	0.5801	0.0422	promotes neurite growth; may play a role in neuronal excitation [RGD]
PSMB6	5694	proteasome (prosome, macropain) subunit, beta type 6	-0.7027	-0.4581	0.0207	subunit of the proteasome complex, which may play a role in protein catabolism [RGD]
PSMC1	5700	peptidase (prosome, macropain) 26S subunit, ATPase 1	-0.4909	0.7938	0.0421	may play a role in ATP-dependent RNA/DNA unwinding [RGD]
PTER	9317	phosphotriesterase related	0.9641	-0.88	0.0034	binds resiniferatoxin, which desensitises nociceptive neurons; may play a role in resiniferatoxin toxicity [RGD]
PTN	5764	pleiotrophin	-0.5916	-0.3099	0.0148	binds heparin; may act as a growth factor; may play a role in liver regeneration and fibrinogenesis [RGD]
PTPRN	5798	protein tyrosine phosphatase, receptor type, N	0.673	-0.7271	0.0317	putative tyrosine phosphatase; involved in cytokine mediated signaling pathways [RGD]
PURA	5813	purine rich element binding protein A (predicted)	-0.6331	-0.5793	0.0331	This gene product is a sequence-specific, single-stranded DNA-binding protein. It binds preferentially to the single strand of the purine-rich element termed PUR, which is present at origins of replication and in gene flanking regions in a variety of eukaryotes from yeasts through humans. Thus, it is implicated in the control of both DNA replication and transcription. Deletion of this gene has be…
QKI	9444	similar to quaking homolog, KH domain RNA binding isoform HQK-6	-1.043	-0.3714	0.0212	QKI belongs to a family of RNA-binding proteins that have an HNRNPK (MIM 600712) homology (KH) domain embedded in a 200-amino acid region called the GSG domain. Other members of this family include SAM68 (KHDRBS1; MIM 602489) and SF1 (MIM 601516) (Chen and Richard, 1998).[supplied by OMIM]
RAB11B	9230	RAB11B, member RAS oncogene family	0.9878	0.4276	0.0271	may be involved in osteoclast motility and membrane turnover [RGD]
RAMP1	10267	receptor (calcitonin) activity modifying protein 1	-0.6528	-0.1418	0.0168	transports calcitonin receptor-like receptor (Calcr) to the cell membrane and determine its glycosylation state and ligand specificity as a functional calcitonin gene-related peptide (CGRP) receptor [RGD]
RBM35A	54845	similar to hypothetical protein FLJ20171 (predicted)	-0.6442	0.2575	0.0054
Rce1	9986	Ras and a-factor-converting enzyme 1 homolog (S. cerevisiae)	-1.1252	-0.5057	0.0019	This gene encodes an integral membrane protein which is classified as a member of the metalloproteinase family. This enzyme is thought to function in the maintenance and processing of CAAX-type prenylated proteins.
RGR	5995	retinal G protein coupled receptor (predicted)	0.9952	-0.0565	0.0271	This gene encodes a putative retinal G-protein coupled receptor. The gene is a member of the opsin subfamily of the 7 transmembrane, G-protein coupled receptor 1 family. Like other opsins which bind retinaldehyde, it contains a conserved lysine residue in the seventh transmembrane domain. The protein acts as a photoisomerase to catalyze the conversion of all-trans-retinal to 11-cis-retinal. The r…
RHO	6010	rhodopsin	-0.8828	0.0989	0.0354	visual pigment protein of rod photoreceptors involved in G-protein coupled receptor mediated signaling and phototransduction [RGD]
RICH1	55114	Rho GTPase activating protein 17	0.6137	0.1038	0.0334	activates RhoA, Rac1, and Cdc42 GTPases, plays a role in regulation of calcium ion dependent exocytosis, may regulate actin filament reorganization [RGD]
ROD1	9991	ROD1 regulator of differentiation 1 (S. pombe)	-0.6965	0.3781	0.0354	functional homolog of S. pombe nrd1(+); may play a role in control of erythroid differentiation [RGD]
RPS14	6208	ribosomal protein S14	0.6032	0.0992	0.0331	structural component of the 40S subunit of the ribosome, the organelle responsible for protein synthesis [RGD]
RSBN1L	222194	round spermatid basic protein 1-like (predicted)	-0.6405	-0.519	0.029
SAMD12	401474	similar to sterile alpha motif domain containing 12 (predicted)	0.8287	0.2567	0.0157
SCAP2	8935	src family associated phosphoprotein 2	0.6286	0.3984	0.0105	mouse homolog is a SRC family kinase substrate and may be involved in differentiation and cell growth [RGD]
SELT	51714	similar to Selenoprotein T	0.7059	0.1941	0.0131	This gene encodes one of the selenoproteins containing selenocysteine at the active site. The selenocysteine is encoded by the nonsense (stop) codon UGA. This gene is expressed at low levels in a broad range of human tissues and organs.
SEPX1	51734	similar to Methionine-R-sulfoxide reductase (Selenoprotein X 1) (Selenoprotein R)	1.6831	-2.5313	0.0323	This gene encodes a selenoprotein, which contains selenocysteine at the active site. The selenocysteine is encoded by the usual stop codon UGA. This protein has high sequence similarity to the mouse protein, and it is present in a variety of adult and fetal tissues. This protein belongs to the methionine sulfoxide reductase B (MsrB) family.
SH2D3C	10044	SH2 domain containing 3C (predicted)	0.6495	-0.2248	0.0074
SLA	6503	src-like adaptor	1.1286	0.3468	0.0393	an adaptor protein; may be involved in the signaling of receptor tyrosine kinases [RGD]
SLC22A2	6582	solute carrier family 22 (organic cation transporter), member 2	1.6111	-0.075	0.0247	acts as a transporter for organic cations and non-neuronal monoamines; may play a role in organic cation/H+ antiport function in renal brush border membrane vesicles [RGD]
SLC23A1	9963	solute carrier family 23 (nucleobase transporters), member 1	1.2887	0.7691	0.0386	mediates concentrative, high-affinity L-ascorbic acid transport which is driven by the Na+ electrochemical gradient [RGD]
SLC2A2	6514	solute carrier family 2 (facilitated glucose transporter), member 2	1.8567	0.7869	0.0174	acts as a sodium-independent glucose transporter; plays a role in intestinal glucose transport [RGD]
SLC6A4	6532	solute carrier family 6 (neurotransmitter transporter, serotonin), member 4	0.875	-0.4301	0.0142	binds serotonin; may play a role in regulation of motor activity [RGD]
SLC9A3R1	9368	solute carrier family 9 (sodium/hydrogen exchanger), isoform 3 regulator 1	1.1224	0.2743	0.0082	a membrane-cytoskeleton linking protein thought to be involved in sequestering and regulating the activity of integral membrane proteins, and in modulating membrane protein trafficking [RGD]
STK9	6792	cyclin-dependent kinase-like 5	0.2784	-1.0414	0.0458	This gene is a member of Ser/Thr protein kinase family and encodes a phosphorylated protein with protein kinase activity. Mutations in this gene have been associated with X-linked infantile spasm syndrome (ISSX), also known as X-linked West syndrome, and Rett syndrome (RTT). Alternate transcriptional splice variants have been characterized.
TGM1	7051	transglutaminase 1	0.9745	-0.2159	0.005	transglutaminase enzyme that catalyzes the cross-linking of proteins and the conjugation of polyamines to proteins; stabilizes protein assemblies [RGD]
TIMP3	7078	tissue inhibitor of metalloproteinase 3 (Sorsby fundus dystrophy, pseudoinflammatory)	-1.207	-0.6651	0.0192	may inhibit metalloendopeptidase activity; may play a role in induction of apoptosis [RGD]
TLX3	30012	similar to HOX11L2 (predicted)	0.8192	0.1433	0.0116	RNX (HOX11L2, TLX3) belongs to a family of orphan homeobox genes that encode DNA-binding nuclear transcription factors. Members of the HOX11 gene family are characterized by a threonine-47 replacing cytosine in the highly conserved homeodomain (Dear et al., 1993).[supplied by OMIM]
TM7SF2	7108	transmembrane 7 superfamily member 2	1.4424	1.1251	0.0191
TMEFF1	8577	transmembrane protein with EGF-like and two follistatin-like domains 1	-1.8375	0.4197	0.0076	mouse homolog is brain specific transmembrane protein [RGD]
TMPIT	83862	similar to transmembrane protein induced by tumor necrosis factor alpha	1.1653	0.5647	0.0409
TNNT2	7139	troponin T2, cardiac	2.6016	1.1684	0.024	tropomyosin-binding subunit of troponin; confers calcium-sensitivy to actinomysin ATPase activity in striated muscle [RGD]
TRPM1	4308	transient receptor potential cation channel, subfamily M, member 1	-0.8782	0.2447	0.0038	The protein encoded by this gene is similar to the transient receptor potential (Trp) calcium channel family members. The expression of this protein is inversely correlated with melanoma aggressiveness, suggesting that it suppresses melanoma metastasis.
UGT1A6	54578	UDP glycosyltransferase 1 family, polypeptide A6	0.5854	0.2061	0.0434	catalyzes the glucuronidation of 4-nitrophenol [RGD]
USP1	7398	ubiquitin specific peptdiase 1	-0.6031	-0.3593	0.0456	This gene encodes a member of the ubiquitin-specific processing (UBP) family of proteases that is a deubiquitinating enzyme (DUB) with His and Cys domains. This protein is located in the cytoplasm and cleaves the ubiquitin moiety from ubiquitin-fused precursors and ubiquitinylated proteins. The protein specifically deubiquitinates a protein in the Fanconi anemia (FA) DNA repair pathway. Alternate…
WHIP	56897	Werner helicase interacting protein 1	-1.2127	-0.432	0.0309	human homolog binds WRN, a member of the RecQ family of DNA helicases that is mutated in Werner syndrome; may contribute to the premature aging phenotype in Werner syndrome [RGD]
XPR1	9213	xenotropic and polytropic retrovirus receptor 1 (predicted)	-1.4442	-1.0718	0.0173
ZFP36L1	677	zinc finger protein 36, C3H type-like 1	0.9406	0.8025	0.0338	putative nuclear transcription factor; member of the TIS11 family of early response genes; may regulate the response to growth factors [RGD]
