# Supplementary material for: Gene expression responses in male fathead minnows exposed to binary mixtures of an estrogen and antiestrogen
Source: BMC Genomics. 2009 Jul 13;10:308. doi: 10.1186/1471-2164-10-308 (PMC2713996; doi:10.1186/1471-2164-10-308)
Supplement: Additional file 2 — Human homologs of genes non-competitively regulated by EE2 and ZM [file 1471-2164-10-308-S2.xls]

## Sheet: Sheet1
Supplemental Table 2. Human homologs of genes non-competitively regulated by EE2 and ZM
Name	human homolog	Description	ee2/teg	mix/teg	probability	Function
			log (2)	log (2)
4732474O15	346389	similar to putative binding protein 7a5 (predicted)	-0.4507	-1.0673	0.0323
AARSD1	80755	similar to hypothetical protein MGC2744	0.0859	0.9979	-0.912
ABLIM	3983	similar to actin-binding LIM protein 1 long isoform (predicted)	-0.689	-1.0258	0.0206	This gene encodes a cytoskeletal LIM protein that binds to actin filaments via a domain that is homologous to erythrocyte dematin. LIM domains, found in over 60 proteins, play key roles in the regulation of developmental pathways. LIM domains also function as protein-binding interfaces, mediating specific protein-protein interactions. The protein encoded by this gene could mediate such interactio…
ADD2	119	adducin 2 (beta)	-0.9139	-1.3029	0.389	plays a role in membrane ion transport; variation is associated with blood pressure variation in the Milan hypertensive strain [RGD]
AF5Q31	27125	AF4/FMR2 family, member 4 (predicted)	-0.4477	-1.1986	0.005
ANKRD13A	88455	ankyrin repeat domain 13	-0.2736	-0.8966	0.0411
ARHGEF10	9639	Rho guanine nucleotide exchange factor (GEF) 10	-0.6254	-1.3659	0.0009	Rho GTPases play a fundamental role in numerous cellular processes that are initiated by extracellular stimuli that work through G protein coupled receptors. The encoded protein may form complex with G proteins and stimulate Rho-dependent signals.
ARHGEF11	9826	Rho guanine nucleotide exchange factor (GEF) 11	-0.6458	-1.5419	0.0123	binds the intracellular carboxy-terminal domain of cerebellar glutamate transporter EAAT4; may modulate glutamate transporter activity [RGD]
ATP11B	23200	Potential phospholipid-transporting ATPase IF (ATPase class I type 11B) (ATPase IR)	-0.59	-1.1912	0.0211	P-type ATPases, such as ATP11B, are phosphorylated in their intermediate state and drive uphill transport of ions across membranes. Several subfamilies of P-type ATPases have been identified. One subfamily transports heavy metal ions, such as Cu(2+) or Cd(2+). Another subfamily transports non-heavy metal ions, such as H(+), Na(+), K(+), or Ca(+). A third subfamily transports amphipaths, such as p…
B3GALTL	145173	similar to beta 3-glycosyltransferase-like	-0.4966	-0.8422	0.0151
BAZ1B	9031	bromodomain adjacent to zinc finger domain protein 1B	-0.1707	-0.6591	0.0469	This gene encodes a member of the bromodomain protein family. The bromodomain is a structural motif characteristic of proteins involved in chromatin-dependent regulation of transcription. This gene is deleted in Williams-Beuren syndrome, a developmental disorder caused by deletion of multiple genes at 7q11.23. Alternative splicing of this gene generates at least 2 transcript variants.
BOCT	51310	solute carrier family 22 (organic cation transporter), member 17	-0.4857	-0.9478	0.0435	may act as a brain-specific organic ion transporter [RGD]
BRD3	8019	bromodomain containing 3 (predicted)	-0.5722	-0.9111	0.0125	This gene was identified based on its homology to the gene encoding the RING3 protein, a serine/threonine kinase. The gene localizes to 9q34, a region which contains several major histocompatibility complex (MHC) genes. The function of the encoded protein is not known.
C17orf31	23293	similar to Telomerase-binding protein EST1A (Ever shorter telomeres 1A)	-0.3585	-0.792	0.0424
C19orf47	126526	similar to CG16812-PA (predicted)	0.4768	0.924	0.0324
C20orf12	55184	RIKEN cDNA 2810039F03 gene	-0.7849	-1.3676	0.0485	This gene contains two ankyrin repeat-encoding regions. Ankyrin repeats are tandemly repeated modules of about 33 amino acids described as L-shaped structures consisting of a beta-hairpin and two alpha-helices. Ankyrin repeats occur in a large number of functionally diverse proteins, mainly from eukaryotes, and are known to function as protein-protein interaction domains. Alternative splicing has…
C20orf16	54498	spermine oxidase (predicted)	0.0349	0.711	0.0313	The product of this gene is the polyamine oxidase. This enzyme potentially represents a new class of catabolic enzymes in the mammalian polyamine metabolic pathway capable of the efficient oxidation of polyamines. More than five transcript variants encoding four active isoenzymes have been identified for this gene, however, not all variants have been fully described. The characterized isoenzymes …
C22orf28	51493	P55	-0.1883	-0.6022	0.0459
C4orf27	54969	similar to 2700029M09Rik protein (predicted)	-0.1871	-0.9525	0.0159
C7orf3	64434	gene model 1040, (NCBI)	-0.1732	-0.7078	0.0163
C9orf39	54875	RIKEN cDNA D530005L17 gene	-0.8629	-1.2585	0.3955
C9orf93	203238	RIKEN cDNA 4930473A06 gene	-0.5924	-1.6642	0.0491
CA4	762	carbonic anhydrase 4	0.1751	0.7326	0.0466	may be involved in carbon dioxide exchange and pH reguation [RGD]
CALD1	800	caldesmon 1	0.5653	1.3801	0.0033	This gene encodes a calmodulin- and actin-binding protein that plays an essential role in the regulation of smooth muscle and nonmuscle contraction. The conserved domain of this protein possesses the binding activities to Ca(2+)-calmodulin, actin, tropomyosin, myosin, and phospholipids. This protein is a potent inhibitor of the actin-tropomyosin activated myosin MgATPase, and serves as a mediatin…
CBL	867	similar to CBL E3 ubiquitin protein ligase (Signal transduction protein CBL)	-0.0964	-0.6576	0.0264	The cbl oncogene was first identified as part of a transforming retrovirus which induces mouse pre-B and pro-B cell lymphomas. As an adaptor protein for receptor protein-tyrosine kinases, it positively regulates receptor protein-tyrosine kinase ubiquitination in a manner dependent upon its variant SH2 and RING finger domains. Ubiquitination of receptor protein-tyrosine kinases terminates signalin…
CLCN3	1182	chloride channel 3	-0.3097	-1.2516	0.0322	mediates transepithelial chloride transport [RGD]
CLOCK	9575	clock homolog (mouse)	-0.2393	-1.3074	0.0041	involved in light dependent signal transduction of the circadian clock [RGD]
CT2	85413	solute carrier family 22 (organic cation transporter), member 16	-0.901	-1.2023	0.3013	Organic ion transporters, such as SLC22A16, transport various medically and physiologically important compounds, including pharmaceuticals, toxins, hormones, neurotransmitters, and cellular metabolites. These transporters are also referred to as amphiphilic solute facilitators (ASFs).[supplied by OMIM]
CYP1B1	1545	cytochrome P450, family 1, subfamily b, polypeptide 1	0.2829	0.8158	0.0435	plays a role in polycyclic aromatic hydrocarbon metabolism in adrenal microsomes [RGD]
DAAM1	23002	dishevelled associated activator of morphogenesis 1 (predicted)	-0.7464	-1.3583	0.0261	Functions of the cell cortex, including motility, adhesion, and cytokinesis, are mediated by the reorganization of the actin cytoskeleton and recent evidence suggests a role for the Formin homology (FH) proteins in these processes. The protein encoded by this gene contains FH domains and belongs to a novel FH protein subfamily implicated in cell polarity. Wnt/Fz signaling activates the small GTPa…
DDX18	8886	DEAD (Asp-Glu-Ala-Asp) box polypeptide 18	-0.5313	-0.894	0.0084	DEAD box proteins, characterized by the conserved motif Asp-Glu-Ala-Asp (DEAD), are putative RNA helicases. They are implicated in a number of cellular processes involving alteration of RNA secondary structure such as translation initiation, nuclear and mitochondrial splicing, and ribosome and spliceosome assembly. Based on their distribution patterns, some members of this family are believed to …
DEK	7913	DEK oncogene (DNA binding)	-0.2972	-0.6505	0.0004	This gene encodes a protein with one SAP domain. This protein binds to cruciform and superhelical DNA and induces positive supercoils into closed circular DNA and is also involved in splice site selection during mRNA processing. Chromosomal aberrations involving this region, increased expression of this gene and the presence of antibodies against this protein are all associated with various disea…
DHX30	22907	DEAH (Asp-Glu-Ala-His) box polypeptide 30	-0.1037	-1.3578	0.0375	DEAD box proteins, characterized by the conserved motif Asp-Glu-Ala-Asp (DEAD), are putative RNA helicases. They are implicated in a number of cellular processes involving alteration of RNA secondary structure such as translation initiation, nuclear and mitochondrial splicing, and ribosome and spliceosome assembly. Based on their distribution patterns, some members of this DEAD box protein family…
DICER1	23405	Dicer1, Dcr-1 homolog (Drosophila)	-1.1932	-2.169	0.9758	This gene encodes a protein possessing an RNA helicase motif containing a DEXH box in its amino terminus and an RNA motif in the carboxy terminus. The encoded protein functions as a ribonuclease and is required by the RNA interference and small temporal RNA (stRNA) pathways to produce the active small RNA component that represses gene expression. Two transcript variants encoding the same protein …
DRCTNNB1A	84668	similar to Drctnnb1a (predicted)	0.2599	0.854	0.0381
ECT2	1894	ect2 oncogene (predicted)	-0.2766	-0.7768	0.0299	The protein encoded by this gene is a transforming protein that is related to Rho-specific exchange factors and yeast cell cycle regulators. The expression of this gene is elevated with the onset of DNA synthesis and remains elevated during G2 and M phases. In situ hybridization analysis showed that expression is at a high level in cells undergoing mitosis in regenerating liver. Thus, this protei…
EEA1	8411	early endosome antigen 1 (predicted)	-0.3138	-0.6914	0.0432
EMILIN	11117	elastin microfibril interfacer 1 (predicted)	0.6314	1.1302	0.0044
ENC1	8507	ectodermal-neural cortex 1	-0.1244	-0.7653	0.0035	mouse homolog binds actin and may play a role in nervous system induction and development [RGD]
EPHA2	1969	Eph receptor A2 (predicted)	-1.2346	-1.6447	0.4101	This gene belongs to the ephrin receptor subfamily of the protein-tyrosine kinase family. EPH and EPH-related receptors have been implicated in mediating developmental events, particularly in the nervous system. Receptors in the EPH subfamily typically have a single kinase domain and an extracellular region containing a Cys-rich domain and 2 fibronectin type III repeats. The ephrin receptors are …
FAM20C	56975	similar to cDNA sequence BC004044	0.0568	0.6565	0.0081
FASTK	10922	Fas-activated serine/threonine kinase	0.1956	0.8406	0.0016	The protein encoded by this gene is a member of the serine/threonine protein kinase family. This kinase was shown to be activated rapidly during Fas-mediated apoptosis in Jurkat cells. In response to Fas receptor ligation, it phosphorylates TIA1, an apoptosis-promoting nuclear RNA-binding protein. The encoded protein is a strong inducer of lymphocyte apoptosis. Two transcript variants encoding di…
FCHO2	115548	FCH domain only 2 (predicted)	-0.2859	-0.5867	0.0425
FLJ12949	65095	cDNA sequence BC021438	-0.1139	-0.7387	0.0212	This gene overlaps with the gene for cysteine endopeptidase AUT-like 4 in a head-to-tail orientation. Two transcript variants that encode different isoforms were identified through sequence analysis.
FLJ13842	79698	similar to zinc finger, matrin type 4	-0.4291	-1.4452	0.0421
FLJ20967	63898	SH2 domain containing 4A	-0.7508	-1.8698	0.05
FLJ39378	353116	similar to 2900002H16Rik protein (predicted)	-0.8104	-1.3069	0.4965
FLJ42177	401271	FLJ42177 protein	-0.2563	-0.7644	0.0172
FLJ90440	121227	similar to Leucine-rich and immunoglobulin-like domains 3 (predicted)	-0.4749	-0.9095	0.0412
FRMD5	84978	similar to MGC14161 protein (predicted)	0.1262	1.1081	0.0261
FSTL3	10272	follistatin-like 3	0.2952	0.921	0.0034	may have a role in spermatogenesis [RGD]
GALNT6	11226	UDP-N-acetyl-alpha-D-galactosamine:polypeptide N-acetylgalactosaminyltransferase 6	-0.1437	-0.6371	0.0409	This gene encodes a member of the UDP-N-acetyl-alpha-D-galactosamine:polypeptide N-acetylgalactosaminyltransferase (GalNAc-T) family of enzymes. GalNAc-Ts initiate mucin-type O-linked glycosylation in the Golgi apparatus by catalyzing the transfer of GalNAc to serine and threonine residues on target proteins. They are characterized by an N-terminal transmembrane domain, a stem region, a lumenal c…
GFM2	84340	G elongation factor, mitochondrial 2	-0.1824	-0.8471	0.0414	Eukaryotes contain two protein translational systems, one in the cytoplasm and one in the mitochondria. Mitochondrial translation is crucial for maintaining mitochondrial function and mutations in this system lead to a breakdown in the respiratory chain-oxidative phosphorylation system and to impaired maintenance of mitochondrial DNA. This gene encodes one of mitochondrial translation elongation …
GLUL	2752	glutamate-ammonia ligase (glutamine synthetase)	0.0084	0.9859	0.004	Glutamine is a main source of energy and is involved in cell proliferation, inhibition of apoptosis, and cell signaling (Haberle et al., 2005). Fetal glutamine requirements are very high and depend largely on active glutamine synthesis and the release of glutamine into the fetal circulation by the placenta. Glutamine synthetase (EC 6.3.1.2), also called glutamate-ammonia ligase (GLUL), is express…
GNGT2	2793	similar to guanine nucleotide binding protein (G protein), gamma transducing activity peptide 2	0.8474	1.9155	0.032	Phototransduction in rod and cone photoreceptors is regulated by groups of signaling proteins. The encoded protein is thought to play a crucial role in cone phototransduction. It belongs to the G protein gamma family and localized specifically in cones. There is evidence for use of multiple polyadenylation sites by this gene.
HHIP	64399	similar to hedgehog-interacting protein (predicted)	0.3809	1.0151	0.0222	This gene encodes a protein similar to the mouse hedgehog-interacting protein, a regulatory component of the hedgehog signalling pathway. Members of the hedgehog family are evolutionarily conserved proteins which are involved in many fundamental processes in embryonic development, including anteroposterior patterns of limbs and regulation of left-right asymmetry.
HOMER2	9455	homer homolog 2 (Drosophila)	-1.1743	-1.8437	0.6695	binds metabotropic glutamate receptors mGluR1 and mGluR5 [RGD]
HOXA2	3199	homeo box A2	-0.1625	-0.7149	0.0122	homeobox transcription factor; may be involved in control of vascular smooth muscle differentiation and proliferation [RGD]
HOXD3	3232	homeo box D3 (mapped)	0.4354	1.0281	0.0073	mouse homolog is a homeobox transcription factor; may be involved in liver and hematopoietic development [RGD]
IL1RAPL2	26280	interleukin 1 receptor accessory protein-like 2 (predicted)	-0.8602	-1.1894	0.3292	The protein encoded by this gene is a member of the interleukin 1 receptor family. This protein is similar to the interleukin 1 accessory proteins, and is most closely related to interleukin 1 receptor accessory protein-like 1 (IL1RAPL1). This gene and IL1RAPL1 are located at a region on chromosome X that is associated with X-linked non-syndromic mental retardation.
IMPK	253430	inositol polyphosphate multikinase	0.8661	1.6698	0.0474	involved in the synthesis of inositol 1,4,5-trisphosphate and an inositol pyrophosphate [RGD]
IQCE	23288	IQ motif containing E (predicted)	-0.2892	-0.8142	0.0153
ITPR1	3708	inositol 1,4,5-triphosphate receptor 1	-0.3971	-1.6788	0.0158	receptor for inositol 1,4,5-triphosphate; mediates a IP3-dependent calcium influx [RGD]
KBTBD3	143879	kelch repeat and BTB (POZ) domain containing 3 (predicted)	-0.1918	-0.6814	0.0422
KIAA0852	22880	zinc finger, CW-type with coiled-coil domain 1 (predicted)	-0.6138	-1.0117	0.0423
KIAA1009	22832	similar to KIAA1009 protein	-0.7693	-1.1931	0.0375
KIAA1804	84451	similar to Mixed lineage kinase 4 (predicted)	-0.7145	-1.3312	0.0212
KIAA1872	85300	ataxia, cerebellar, Cayman type (caytaxin) (predicted)	0.364	2.4958	0.026	This gene encodes a neuron-restricted protein that contains a CRAL-TRIO motif common to proteins that bind small lipophilic molecules. Mutations in this gene are associated with cerebellar ataxia, Cayman type.
KIF13B	23303	kinesin 13B	-0.6064	-1.1188	0.0101	human homolog has microtubule stimulated ATPase activity; binds the human discs large (Dlg) tumor suppressor homolog; may play a role in intracellular transport of Dlg [RGD]
KIF3A	11127	kinesin family member 3a	-0.2565	-1.0239	0.0129	mouse homolog is a molecular motor protein involved in the development of primary cilia [RGD]
KLHL22	84861	kelch-like 22 (Drosophila) (predicted)	-0.2746	-1.1278	0.0495
KPNA4	3840	karyopherin (importin) alpha 4	-0.6014	-1.0211	0.0292	The nuclear import of karyophilic proteins is directed by short amino acid sequences termed nuclear localization signals (NLSs). Karyopherins, or importins, are cytoplasmic proteins that recognize NLSs and dock NLS-containing proteins to the nuclear pore complex. The protein encoded by this gene shares the sequence similarity with Xenopus importin-alpha and Saccharomyces cerevisiae Srp1. This pro…
LMAN2	10960	lectin, mannose-binding 2	0.5422	1.0607	0.0247
LOC150763	150763	similar to mitochondrial glycerol 3-phosphate acyltransferase (predicted)	0.6902	1.0571	0.0341
LOC162427	162427	similar to RIKEN cDNA 1300010M03 (predicted)	-0.2778	-1.5815	0.0435
LZ16	29123	ankyrin repeat domain 11 (predicted)	-0.0147	-0.7044	0.6897
LZK1	79893	zinc finger protein 403	-0.5341	-0.8952	0.0372	mouse homolog is induced by dioxin and may play a role in spermatogenesis [RGD]
MAPK7	5598	mitogen activated protein kinase 7	1.0154	1.3704	0.0134	The protein encoded by this gene is a member of the MAP kinase family. MAP kinases act as an integration point for multiple biochemical signals, and are involved in a wide variety of cellular processes such as proliferation, differentiation, transcription regulation and development. This kinase is specifically activated by mitogen-activated protein kinase kinase 5 (MAP2K5/MEK5). It is involved in…
MGC8889	23452	angiopoietin-like 2	0.9448	1.4937	0.0432	may be associated with the angiotensin II type 1A receptor [RGD]
Mlc1	23209	megalencephalic leukoencephalopathy with subcortical cysts 1 homolog	0.3201	1.0201	0.0174	The function of this gene product is unknown; however, homology to other proteins suggests that it may be an integral membrane transporter. Mutations in this gene have been associated with megalencephalic leukoencephalopathy with subcortical cysts, an autosomal recessive neurological disorder. Alternatively spliced transcript variants encoding different isoforms have been identified.
MLR1	254251	similar to Mblk1-related protein-1 (predicted)	-0.5355	-0.9895	0.0421
MR1	3140	MHC class I-like sequence (mapped)	0.1486	4.1196	0.0129	non-MHC-linked class I-related gene [RGD]
MTM1	4534	X-linked myotubular myopathy gene 1	-0.1474	-0.936	0.0332	This gene is a member of a gene family that encodes tyrosine phosphatases. Myotubularin is required for muscle cell differentiation and mutations in this gene have been identified as being responsible for X-linked myotubular myopathy.
MTMR1	8776	myotubularin related protein 1 (predicted)	-0.4026	-0.8741	0.0114	This gene encodes a member of the myotubularin related family of proteins. Members of this family contain the consensus sequence for the active site of protein tyrosine phosphatases. Alternatively spliced variants have been described but their biological validity has not been determined.
MYB	4602	myeloblastosis oncogene	-0.5708	-1.7375	0.0092
MYOHD1	80179	similar to novel protein (predicted)	-0.5814	-1.0458	0.05
NETO2	81831	neuropilin (NRP) and tolloid (TLL)-like 2 (predicted)	-0.4995	-1.6868	0.0005	This gene encodes a predicted transmembrane protein containing two extracellular CUB domains followed by a low-density lipoprotein class A (LDLa) domain. It also has an intracellular FXNPXY-like motif, which has been shown in other proteins to be essential for the internalization of clathrin coated pits during endocytosis. Alternatively spliced transcript variants have been observed, but they hav…
NR4A3	8013	nuclear receptor subfamily 4, group A, member 3	-0.786	-1.6477	0.0452	nuclear orphan receptor; involved in regulating transcription [RGD]
NS5ATP13TP2	220323	similar to RIKEN cDNA D130038B21	0.2376	0.8417	0.0111
NT5DC1	221294	5'-nucleotidase domain containing 1 (predicted)	-0.5735	-1.0934	0.0315
PERQ1	64599	PERQ amino acid rich, with GYF domain 1 (predicted)	-0.9329	-1.6257	0.6928
PHACS	84680	similar to 2610203E10Rik protein (predicted)	-0.0065	-0.8149	0.8084
PNKP	11284	polynucleotide kinase 3'-phosphatase	-0.3069	-0.6258	0.0124	human homolog plays a role in non-homologous end joining for DNA double strand break repair [RGD]
PTGS2	5743	prostaglandin-endoperoxide synthase 2	0.06	0.8526	0.035	catalyzes the conversion of arachidonic acid products to prostaglandin; may play a role in response to endotoxic shock; may a role in long term potentiation [RGD]
PTPN12	5782	protein tyrosine phosphatase, non-receptor type 12	-0.6175	-1.2765	0.0199	has protein tyrosine phosphatase activity [RGD]
PTS	5805	6-pyruvoyl-tetrahydropterin synthase	0.1627	0.8793	0.0331	catalyzes the formation of 6-pyruvoyltetrahydrobiopterin in tetrahydrobiopterin biosynthesis [RGD]
RAB6B	51560	RAB6B, member RAS oncogene family (predicted)	1.1933	2.2605	0.0201
RALBP1	10928	ralA binding protein 1	-0.2255	-1.5637	0.01	binds the GTP-bound form of Ras-related GTPase RalA; also interacts with Rho family member CDC42 via a specific Rho-GTPase activating domain [RGD]
RASA1	5921	RAS p21 protein activator 1	0.1944	0.6645	0.0398	may play a role in Ras GTPase mediated signal transduction; may be involved in cell proliferation and cell migration [RGD]
RBBP6	5930	retinoblastoma binding protein 6	-0.2516	-0.7069	0.0371	The retinoblastoma tumor suppressor (pRB) protein binds with many other proteins. In various human cancers, pRB suppresses cellular proliferation and is inactivated. Cell cycle-dependent phosphorylation regulates the activity of pRB. This gene encodes a protein which binds to underphosphorylated but not phosphorylated pRB. Multiple alternatively spliced transcript variants that encode different i…
RGS17	26575	regulator of G-protein signaling 17 (predicted)	-0.1219	-0.6491	0.0253	This gene encodes a member of the regulator of G-protein signaling family. This protein contains a conserved, 120 amino acid motif called the RGS domain and a cysteine-rich region. The protein attenuates the signaling activity of G-proteins by binding to activated, GTP-bound G alpha subunits and acting as a GTPase activating protein (GAP), increasing the rate of conversion of the GTP to GDP. This…
RIBC2	26150	RIB43A domain with coiled-coils 2	-0.2005	-0.8608	0.0196
RNF146	81847	ring finger protein 146	-0.6385	-1.7574	0.0112
RNF19	25897	ring finger protein (C3HC4 type) 19 (predicted)	-0.1446	-0.6754	0.0376	The protein encoded this gene contains two RING-finger motifs and an IBR (in between RING fingers) motif. This protein is an E3 ubiquintin ligase that is localized in Lewy bodies (LBs), a characteristic neuronal inclusion in Parkinson's disease (PD) brains. This protein interacts with UBE2L3/UBCH7 and UBE2E2/UBCH8, but not other ubiquitin-conjugating enzymes. This protein is found to bind and ubi…
SBF1	6305	SET binding factor 1 (predicted)	-0.3989	-1.3382	0.0356
SERPINH1	871	serine (or cysteine) proteinase inhibitor, clade H, member 1	-0.725	-1.0792	0.0056	binds collagen; may act as a molecular chaperone [RGD]
SGPP2	130367	similar to Sphingosine-1-phosphate phosphotase 2 (predicted)	0.512	0.8531	0.0329
SMARCAL1	50485	Swi/SNF related matrix associated, actin dependent regulator of chromatin, subfamily a-like 1	-0.1678	-0.6615	0.0451	The protein encoded by this gene is a member of the SWI/SNF family of proteins. Members of this family have helicase and ATPase activities and are thought to regulate transcription of certain genes by altering the chromatin structure around those genes. The encoded protein shows sequence similarity to the E. coli RNA polymerase-binding protein HepA. Mutations in this gene are a cause of Schimke i…
SOLH	6650	small optic lobes homolog (Drosophila) (predicted)	-0.3575	-1.1301	0.0374	This gene encodes a protein containing zinc-finger-like repeats and a calpain-like protease domain. The encoded protein may function as a transcription factor, RNA-binding protein, or in protein-protein interactions during visual system development.
SPTBN4	57731	spectrin beta 4	-0.4207	-1.1049	0.0374
SRCAP	10847	similar to Snf2-related CBP activator protein (predicted)	-1.3404	-1.7019	0.3615
SRGAP2	9901	similar to WARP (predicted)	-0.5196	-1.2568	0.0056
STAT1	6772	signal transducer and activator of transcription 1	0.2895	0.9097	0.0389	component of the IFN-gamma receptor signaling pathway and other signaling pathways; plays a role in development of cytokine resistance [RGD]
TADA3L	10474	similar to Tada3l protein	-0.1269	-0.6495	0.0116	Many DNA-binding transcriptional activator proteins enhance the initiation rate of RNA polymerase II-mediated gene transcription by interacting functionally with the general transcription machinery bound at the basal promoter. Adaptor proteins are usually required for this activation, possibly to acetylate and destabilize nucleosomes, thereby relieving chromatin constraints at the promoter. The p…
TAF5L	27097	TAF5-like RNA polymerase II, p300/CBP-associated factor (PCAF)-associated factor	-0.5304	-0.9269	0.0388	The product of this gene belongs to the WD-repeat TAF5 family of proteins. This gene encodes a protein that is a component of the PCAF histone acetylase complex. The PCAF histone acetylase complex, which is composed of more than 20 polypeptides some of which are TAFs, is required for myogenic transcription and differentiation. TAFs may participate in basal transcription, serve as coactivators, fu…
TARSL1	80222	threonyl-tRNA synthetase-like 1	-0.194	-0.7055	0.0035
TBC1D14	57533	TBC1 domain family, member 14	-0.6521	-1.2029	0.0039
TCF12	6938	transcription factor 12	-0.388	-0.754	0.0104	basic helix-loop-helix (bHLH) E-protein that recognizes the consensus binding site CANNTG (E-box); may be a transcriptional activator [RGD]
TCF8	6935	transcription factor 8	-0.6303	-1.1884	0.0049	zinc finger and homeodomain protein that binds T3-response elements [RGD]
TCP11L1	55346	similar to RIKEN cDNA C130096D04 gene (predicted)	-1.9642	-2.4288	0.4646
TFRC	7037	transferrin receptor	-0.6834	-1.3118	0.0243	receptor for transferrin; involved in regulating stellate cell activation [RGD]
TGM7	116179	similar to transglutaminase 7	-0.2266	-1.4347	0.0085	Transglutaminases (TGM; EC 2.3.2.13) are a family of structurally and functionally related enzymes that stabilize protein assemblies through the formation of gamma-glutamyl-epsilon lysine crosslinks. For additional background information on transglutaminases, see TGM1 (MIM 190195).[supplied by OMIM]
TMEM1	7109	transmembrane protein 1 (predicted)	-0.2827	-0.7938	0.0042	The protein encoded by this gene is a transmembrane protein found in the cis-Golgi complex. The encoded protein is part of the multisubunit transport protein particle (TRAPP) complex and may be involved in vesicular transport from the endoplasmic reticulum to the Golgi. Mutations in this gene could be responsible for the Unverricht-Lundborg type of progressive myoclonus epilepsy, or for autoimmun…
TMEM168	64418	similar to RIKEN cDNA 8430437G11	-0.1154	-0.7421	0.0439
TMTC2	160335	transmembrane and tetratricopeptide repeat containing 2 (predicted)	-0.1952	-1.0167	0.027
TRAF6	7189	Tnf receptor-associated factor 6 (predicted)	0.334	0.8966	0.0224	The protein encoded by this gene is a member of the TNF receptor associated factor (TRAF) protein family. TRAF proteins are associated with, and mediate signal transduction from members of the TNF receptor superfamily. This protein mediates the signaling not only from the members of the TNF receptor superfamily, but also from the members of the Toll/IL-1 family. Signals from receptors such as CD4…
TTYH2	94015	similar to Tweety homolog 2 (predicted)	-0.7008	-1.6925	0.007	This gene encodes a member of the tweety family of proteins. Members of this family function as chloride anion channels. The encoded protein functions as a calcium(2+)-activated large conductance chloride(-) channel, and may play a role in kidney tumorigenesis. Two transcript variants encoding distinct isoforms have been identified for this gene.
U2AF1	7307	U2 small nuclear ribonucleoprotein auxiliary factor (U2AF) 1	0.5122	1.4446	0.044	This gene belongs to the splicing factor SR family of genes. U2 auxiliary factor, comprising a large and a small subunit, is a non-snRNP protein required for the binding of U2 snRNP to the pre-mRNA branch site. This gene encodes the small subunit which plays a critical role in both constitutive and enhancer-dependent RNA splicing by directly mediating interactions between the large subunit and pr…
UCC1	54749	ependymin related protein 2 (zebrafish)	0.6449	1.6266	0.0245	The protein encoded by this gene is a type II transmembrane protein and is similar to two families of cell adhesion molecules, the protocadherins and ependymins. This protein may play a role in calcium dependent cell adhesion.
UXS1	80146	UDP-glucuronate decarboxylase 1	-0.9476	-2.7412	1.7936	enzyme that catalyzes the formation of UDP-xylose from UDP-glucuronate [RGD]
WDR26	80232	similar to myocardial ischemic preconditioning upregulated protein 2 (predicted)	-0.3285	-1.0005	0.0418	This gene encodes a member of the WD repeat protein family. WD repeats are minimally conserved regions of approximately 40 amino acids typically bracketed by gly-his and trp-asp (GH-WD), which may facilitate formation of heterotrimeric or multiprotein complexes. Members of this family are involved in a variety of cellular processes, including cell cycle progression, signal transduction, apoptosis…
ZC3H12C	85463	similar to hypothetical protein FLJ23231 (predicted)	-0.1176	-0.8741	0.0081
ZFYVE28	57732	zinc finger, FYVE domain containing 28 (predicted)	-0.5996	-0.9648	0.0374
